# Supplementary material for: Investigating leaf beetles (Coleoptera, Chrysomelidae) on the west coast islands of Sabah via checklist-taking and DNA barcoding
Source: PeerJ. 2018 Oct 25;6:e5811. doi: 10.7717/peerj.5811 (PMC6204241; doi:10.7717/peerj.5811)
Supplement: Supplemental Information 2 [file peerj-06-5811-s002.xlsx]

## Sheet: bin_report
BIN Details
Unique Bins (60) - Members 94
BIN	TotalMembers	Taxa	Count in Project	BORNEENSIS accession number	Mean Intra-sp	Max Intra-sp	Nearest Species	Nearest Neighbour (NN)	Distance to NN (%)
BOLD:ADH0536	1	Plagiodera sp.	1	BOR/COL 08514	N/A	0	Metrioidea grandis	BCHRY089-17	16.52
BOLD:ADH3702	1	Clitena sp.	1	BOR/COL 08399	N/A	0	Monolepta sp. 15	BCHRY042-17	12.75
BOLD:ADH3773	1	Aphthona sp.	1	BOR/COL 09602	N/A	0	Monolepta sp. 15	BCHRY042-17	14.48
BOLD:ADH3896	2	Dercetina sp.	2	BOR/COL 08150, BOR/COL 08428	0.3	0.3	Aulacophora sp.	BCHRY019-17	6.61
BOLD:ADH3897	1	Hoplosaenidea sp. 1	1	BOR/COL 07000	N/A	0	Monolepta sp. 4	BCHRY002-17	15.9
BOLD:ADH3903	1	Schenklingia sp.	1	BOR/COL 09429	N/A	0	Monolepta sp. 17	BCHRY052-17	18.46
BOLD:ADH3996	3	genus indet. nr. Monolepta	3	BOR/COL 08277, BOR/COL 09875, BOR/COL 09893	0.2	0.3	Monolepta sp. 10	BCHRY026-17	13.01
BOLD:ADH4029	1	Hoplosaenidea sp. 4	1	BOR/COL 08095	N/A	0	Hoplosaenidea sp. 5	BCHRY064-17	4.71
BOLD:ADH4030	1	Hoplosaenidea sp. 2	1	BOR/COL 08538	N/A	0	Hoplosaenidea malayensis	BCHRY035-17	13.83
BOLD:ADH4031	3	Hoplosaenidea malayensis	3	BOR/COL 08330, BOR/COL 08425, BOR/COL 08440	0.1	0.15	Hoplosaenidea sp. 2	BCHRY044-17	13.83
BOLD:ADH4032	1	Hoplosaenidea variabilis	1	BOR/COL 09638	N/A	0	Hoplosaenidea malayensis	BCHRY035-17	15.69
BOLD:ADH4033	2	Hoplosaenidea sp. 5	2	BOR/COL 09720, BOR/COL 09721	0	0	Hoplosaenidea sp. 4	BCHRY017-17	4.71
BOLD:ADH4050	8	Monolepta sp. 5	8	BOR/COL 08178, BOR/COL 08180, BOR/COL 08348, BOR/COL 08403, BOR/COL 09718, BOR/COL 09719, BOR/COL 09734, BOR/COL 09897	0.96	1.69	Monolepta sp. 17	BCHRY052-17	10.69
BOLD:ADH4051	1	Monolepta sp. 7	1	BOR/COL 08426	N/A	0	Monolepta sp. 5	BCHRY025-17	11.21
BOLD:ADH4138	2	Monolepta sp. 1	2	BOR/COL 08323, BOR/COL 08427	0.92	0.92	Monolepta sp. 7	BCHRY039-17	17.2
BOLD:ADH4195	1	Monolepta sp. 12	1	BOR/COL 09201	N/A	0	Monolepta sp. 8	BCHRY032-17	16.53
BOLD:ADH4196	1	Monolepta sp. 3	1	BOR/COL 06924	N/A	0	Monolepta sp. 17	BCHRY052-17	9.57
BOLD:ADH4197	1	Monolepta sp. 18	1	BOR/COL 09679	N/A	0	Monolepta sp. 3	BCHRY003-17	12.05
BOLD:ADH4198	1	Monolepta sp. 15	1	BOR/COL 08456	N/A	0	Monolepta sp. 4	BCHRY002-17	10.02
BOLD:ADH4212	1	Aulacophora sp.	1	BOR/COL 08103	N/A	0	Dercetina sp.	BCHRY023-17	6.61
BOLD:ADH4213	5	Ochralea nigripes	5	BOR/COL 08015, BOR/COL 08408, BOR/COL 08356, BOR/COL 08362, BOR/COL 08411	0.7	1.06	Monolepta sp. 17	BCHRY052-17	10.62
BOLD:ADH4287	1	Basilepta sp. 4	1	BOR/COL 08064	N/A	0	Basilepta sp. 2	BCHRY004-17	16.77
BOLD:ADH4430	1	Sumatrasia sp.	1	BOR/COL 06938	N/A	0	Monolepta sp. 4	BCHRY002-17	17.14
BOLD:ADH4442	1	Colaspoides sp. 1	1	BOR/COL 09398	N/A	0	Basilepta sp. 2	BCHRY004-17	18.47
BOLD:ADH4443	1	Colaspoides tuberculata	1	BOR/COL 09858	N/A	0	Cleorina malayana	BCHRY057-17	19.21
BOLD:ADH4966	3	Monolepta sp. 14	3	BOR/COL 09418, BOR/COL 09556, BOR/COL 09557	0.41	0.62	Monolepta sp. 17	BCHRY052-17	16.25
BOLD:ADH5352	1	Cleorina malayana	1	BOR/COL 09597	N/A	0	Basilepta sp. 2	BCHRY004-17	13.21
BOLD:ADH5562	7	Rhyparida sp. 1	7	BOR/COL 06939, BOR/COL 08063, BOR/COL 08355, BOR/COL 08422, BOR/COL 08450, BOR/COL 08470, BOR/COL 08508	0.88	1.53	Rhyparida sp. 2	BCHRY028-17	17.01
BOLD:ADH5563	1	Rhyparida sp. 2	1	BOR/COL 08262	N/A	0	Rhyparida sp. 1	BCHRY101-17	17.01
BOLD:ADH5567	1	Basilepta sp. 1	1	BOR/COL 08202	N/A	0	Basilepta sp. 2	BCHRY004-17	13.63
BOLD:ADH5568	1	Basilepta sp. 2	1	BOR/COL 06930	N/A	0	Colasposoma auripenne	BCHRY067-17	12.56
BOLD:ADH5610	1	Hyphasis sp.	1	BOR/COL 08449	N/A	0	Monolepta sp. 15	BCHRY042-17	15.25
BOLD:ADH5640	1	Notosacantha sp. 1	1	BOR/COL 08312	N/A	0	Notosacantha sp. 2	BCHRY045-17	14.14
BOLD:ADH5641	1	Notosacantha sp. 2	1	BOR/COL 08540	N/A	0	Notosacantha sp. 1	BCHRY031-17	14.14
BOLD:ADH5650	1	Argopistes sp. 1	1	BOR/COL 08442	N/A	0	Ochralea nigripes	BCHRY011-17	14.96
BOLD:ADH5651	1	Argopistes sp. 2	1	BOR/COL 09608	N/A	0	Argopistes sp. 1	BCHRY040-17	15.38
BOLD:ADH5880	1	Dactylispa sp. 1	1	BOR/COL 09777	N/A	0	Notosacantha sp. 1	BCHRY031-17	20.13
BOLD:ADH6210	1	Colasposoma auripenne	1	BOR/COL 09753	N/A	0	Basilepta sp. 2	BCHRY004-17	12.56
BOLD:ADH6230	1	Lema sp.	1	BOR/COL 09393	N/A	0	Argopistes sp. 2	BCHRY059-17	19.86
BOLD:ADH6249	1	Monolepta sp. 6	1	BOR/COL 08531	N/A	0	Monolepta sp. 9	BCHRY103-17	13.67
BOLD:ADH6322	1	Erystus villicus	1	BOR/COL 08134	N/A	0	Clitena sp.	BCHRY037-17	15.88
BOLD:ADH6349	1	Dactylispa sp. 2	1	BOR/COL 08305	N/A	0	Monolepta sp. 3	BCHRY003-17	20.43
BOLD:ADH6672	4	Gonophora sp.	4	BOR/COL 08016, BOR/COL 08260, BOR/COL 08344, BOR/COL 08423	0.69	1.38	Monolepta sp. 4	BCHRY002-17	20.03
BOLD:ADH6695	1	Phola sedecimpustulata	1	BOR/COL 09882	N/A	0	Ochralea nigripes	BCHRY084-17	16.59
BOLD:ADH6702	1	Strobiderus sp.	1	BOR/COL 06995	N/A	0	Monolepta sp. 3	BCHRY003-17	16.54
BOLD:ADH6840	1	Monolepta sp. 4	1	BOR/COL 06921	N/A	0	Monolepta sp. 15	BCHRY042-17	10.02
BOLD:ADH7139	1	Monolepta sp. 2	1	BOR/COL 06931	N/A	0	Monolepta sp. 17	BCHRY052-17	10.42
BOLD:ADH7140	1	Monolepta sp. 11	1	BOR/COL 08119	N/A	0	Monolepta sp. 18	BCHRY061-17	12.15
BOLD:ADH7141	1	Monolepta sp. 17	1	BOR/COL 09449	N/A	0	Monolepta sp. 3	BCHRY003-17	9.57
BOLD:ADH7148	2	Monolepta sp. 10	2	BOR/COL 08104, BOR/COL 08181	0	0	Monolepta sp. 4	BCHRY002-17	11.13
BOLD:ADH7149	3	Monolepta sp. 9	3	BOR/COL 09440, BOR/COL 09825, BOR/COL 08525	1.32	1.83	Monolepta sp. 3	BCHRY003-17	11.5
BOLD:ADH7150	1	Monolepta sp. 8	1	BOR/COL 08314	N/A	0	Monolepta sp. 2	BCHRY005-17	11.71
BOLD:ADH7177	2	Metrioidea grandis	2	BOR/COL 08094, BOR/COL 08417	1.99	1.99	Monolepta sp. 4	BCHRY002-17	14.72
BOLD:ADH7255	1	Lanka sp.	1	BOR/COL 08097	N/A	0	Monolepta sp. 17	BCHRY052-17	17.33
BOLD:ADI2797	1	Nodina sp.	1	BOR/COL 08418	N/A	N/A	N/A	N/A	N/A
BOLD:ADI2798	1	Nodina sp.	1	BOR/COL 08510	N/A	N/A	N/A	N/A	N/A
BOLD:ADI3390	1	Basilepta sp. 3	1	BOR/COL 08379	N/A	0	Colasposoma auripenne	BCHRY067-17	17.3
BOLD:ADI3779	1	Nodina sp.	1	BOR/COL 08389	N/A	N/A	N/A	N/A	N/A
BOLD:ADI3780	1	Nodina sp.	1	BOR/COL 08179	N/A	N/A	N/A	N/A	N/A
BOLD:ADI3781	2	Nodina sp.	2	BOR/COL 08197, BOR/COL 08447	N/A	N/A	N/A	N/A	N/A
Non Unique Bins (4) - Members 86
BIN	TotalMembers	Taxa	Count in Project	BORNEENSIS accession number
BOLD:AAL7691	61	Brontispa longissima	3	BOR/COL 08054, BOR/COL 08397, BOR/COL 08453	0.1	0.15	Pagria sp.	BCHRY053-17	23.05
BOLD:AAP8616	19	Altica aenea	2	BOR/COL 08071, BOR/COL 08166	0	0	Aphthona sp.	BCHRY058-17	18.9
BOLD:ACW8270	4	Pagria sp.	1	BOR/COL 09479	N/A	0	Basilepta sp. 2	BCHRY004-17	15.74
BOLD:ADE7488	2	Scelodonta granulosa	1	BOR/COL 09531	N/A	0	Basilepta sp. 1	BCHRY027-17	18.13
